# Supplementary material for: Relationships among creativity indices: Creative potential, production, achievement, and beliefs about own creative personality
Source: PLoS One. 2022 Sep 28;17(9):e0273303. doi: 10.1371/journal.pone.0273303 (PMC9518913; doi:10.1371/journal.pone.0273303)
Supplement: S1 Dataset — (XLSX) [file pone.0273303.s005.xlsx]

## Sheet: dat_211026
	id	male	age	Fluency	Flexibility	Originality	Elaboration	C_achievement	C_achievement_log	C_production_fineart	CPS
1	57940	0	19	30	26	10	24	5	1.792	3.3	3.73684
2	94892	1	19	29	18	6	25	2	1.099	2.5	2.31579
3	59207	1	19	25	20	6	17	9	2.303	3.85	3.63158
4	13693	1	19	29	17	4	19	12	2.565	2.55	3.31579
5	73189	1	19	20	16	7	18	4	1.609	3.25	2.94737
6	37406	1	19	29	21	8	17	2	1.099	4.2	3.36842
7	51958	0	19	27	20	4	19	5	1.792	2.65	3.26316
8	1958	1	18	25	19	6	16	4	1.609	3.1	3.15789
9	47503	0	19	42	29	7	32	4	1.609	4.45	3.26316
10	23365	1	20	43	27	10	28	13	2.639	2.85	3.36842
11	56367	0	18	41	30	20	33	17	2.89	3.4	3.36842
12	90215	0	0	17	15	3	15	26	3.296	2.48889	2.68421
13	89644	0	19	30	22	10	24	2	1.099	3.15	3.36842
14	82533	1	19	20	16	6	16	0	0	3.4	3.94737
15	81044	1	19	30	22	7	27	6	1.946	3.3	3.78947
16	55438	1	19	32	19	7	21	15	2.773	3.4	4.15789
17	11593	0	19	18	11	2	13	5	1.792	3.1	3.21053
18	6457	1	19	44	26	13	30	8	2.197	3.5	3.52632
19	16124	1	20	43	24	12	26	5	1.792	2.7	3.10526
20	51635	0	18	22	19	5	15	6	1.946	3	3.63158
21	76796	1	19	32	25	13	27	1	0.693	2.7	3.05263
22	56949	0	19	29	19	8	27	4	1.609	2.95	2.94737
23	87805	1	19	21	18	3	19	0	0	3.75	2.94737
24	59329	0	19	33	27	12	27	3	1.386	3.7	3.21053
25	77737	0	18	31	27	10	23	4	1.609	3.8	4.05263
26	6458	0	19	49	31	10	45	6	1.946	4.3	3.05263
27	26896	1	19	29	23	11	15	0	0	2.8	4.21053
28	73413	0	19	20	16	5	15	7	2.079	2.75	3.31579
29	44953	0	19	31	22	2	23	6	1.946	3.7	3.94737
30	92258	1	19	16	12	0	8	1	0.693	2.5	2.94737
31	94323	1	19	30	27	7	20	6	1.946	3.8	3.31579
32	50099	1	19	32	21	8	25	3	1.386	3.75	3.68421
33	26363	0	19	36	27	14	33	12	2.565	4.2	4.05263
34	18008	0	19	25	19	9	20	5	1.792	3.05	.
35	1233	1	19	45	30	13	35	35	3.584	2.45	4.10526
36	32184	1	21	43	27	13	37	3	1.386	3.4	3.52632
37	45501	1	19	25	19	7	21	1	0.693	2.35	3.52632
38	97204	0	19	31	22	13	27	6	1.946	3.45	3.21053
39	95596	1	19	19	15	2	15	4	1.609	2.35	3.52632
40	9195	1	19	28	21	6	13	0	0	2.65	3.15789
41	97622	0	19	41	31	11	35	8	2.197	3.25	3.73684
42	70755	1	19	26	18	3	25	1	0.693	3.25	2.84211
43	61580	0	19	14	10	3	12	2	1.099	3.4	3.42105
44	58949	0	20	40	26	19	30	17	2.89	3.4	4.05263
45	37492	0	20	33	22	7	19	3	1.386	2.3	3.10526
46	60289	0	20	33	22	11	28	5	1.792	3.5	3.78947
47	55656	0	19	32	23	5	25	8	2.197	2.7	3.84211
48	73078	1	21	23	20	9	20	0	0	3.9	3.63158
49	20310	1	21	25	19	6	24	3	1.386	3	3.10526
50	77857	1	22	7	6	0	5	5	1.792	3.4	3.68421
51	80888	0	21	26	21	7	20	6	1.946	3.05	2.94737
52	64446	0	21	41	25	12	27	6	1.946	4.1	2.73684
53	20341	0	22	35	22	11	31	4	1.609	3.95	3.15789
54	28658	1	20	30	26	12	18	4	1.609	2.75	3.26316
55	31170	0	20	41	28	12	33	5	1.792	3.7	4.10526
56	94344	1	20	30	24	11	30	11	2.485	3.6	3.21053
57	50844	0	19	40	26	12	40	1	0.693	3.75	3.21053
58	50843	1	19	44	26	13	37	8	2.197	3.1	3.42105
59	50842	0	21	30	20	9	19	2	1.099	4.1	3.10526
60	50841	1	21	40	22	8	35	2	1.099	2.95	2.94737
61	50840	1	21	28	21	8	26	0	0	2.45	3.31579
62	50839	0	20	23	19	6	18	2	1.099	2.85	3.05263
63	50838	1	21	31	22	8	27	0	0	3.65	2.78947
64	50836	1	19	49	26	15	39	21	3.091	3.35	3.10526
65	50833	0	19	25	19	9	21	2	1.099	3.4	3.36842
66	50832	0	20	33	23	8	26	1	0.693	3.2	3.31579
67	50830	1	19	25	17	6	23	1	0.693	.	3.68421
68	50829	1	20	26	23	13	23	3	1.386	3.15	3.36842
69	50827	0	21	32	22	9	22	2	1.099	2.55	3.21053
70	50826	1	20	19	12	4	12	15	2.773	2.7	2.84211
71	50824	0	21	37	21	10	31	17	2.89	3.25	3.52632
72	50803	1	20	32	22	10	27	9	2.303	3.2	3.47368
73	50804	0	21	43	26	11	39	7	2.079	3.95	3.15789
74	50806	0	21	30	25	11	26	0	0	3.35	3.57895
75	50807	0	19	24	22	12	21	3	1.386	3.45	3.36842
76	50808	1	20	41	30	18	39	1	0.693	3.65	2.31579
77	50809	0	19	28	19	9	27	1	0.693	2.8	2.84211
78	50810	0	20	43	26	14	40	3	1.386	3.05	2.94737
79	50812	1	20	44	33	17	31	22	3.135	4.3	4.05263
80	50813	1	19	27	19	5	23	2	1.099	2.55	3.52632
81	50814	0	21	32	24	8	28	17	2.89	3.2	4
82	50815	0	19	25	20	5	18	15	2.773	3.75	2.47368
83	50816	0	21	25	21	6	21	5	1.792	2.85	3.21053
84	50817	0	21	38	24	5	32	35	3.584	3.5	3.78947
85	50818	0	21	27	22	8	25	24	3.219	4.5	3.73684
86	50819	1	21	44	29	16	31	6	1.946	3	3.36842
87	50820	1	21	32	19	8	24	4	1.609	4.05	4.15789
88	50821	1	19	45	29	16	35	8	2.197	3.05	3.42105
